# Supplementary material for: Genome Wide Association Mapping for the Tolerance to the Polyamine Oxidase Inhibitor Guazatine in Arabidopsis thaliana
Source: Front Plant Sci. 2016 Apr 5;7:401. doi: 10.3389/fpls.2016.00401 (PMC4820465; doi:10.3389/fpls.2016.00401)
Supplement: Table S1 — List of Arabidopsis thaliana accessions used in this work. [file Table1.XLSX]

## Sheet: Hoja1
ABRC Stock number	Accession name	Latitude	Longitude	Country
CS76100	Bor-4	49.4013	16.2326	Czech Rep.
CS28344	Hey-1	51.25	5.9	Netherlands
CS28847	Zu-1	47.3667	8.55	Switzerland
CS28814	Wc-2	52.6	10.0667	Germany
CS28492	Mh-0	50.95	7.5	Poland
CS28420	Kro-0	50.0742	8.96617	Germany
CS28373	Jm-1	49	15	Czech Rep.
CS28128	Ca-0	50.2981	8.26607	Germany
CS28280	Gie-0	50.584	8.67825	Germany
CS28350	Hn-0	51.3472	8.28844	Germany
CS76105	Bur-0	54.1	-6.2	Ireland
CS28135	Chat-1	48.0717	1.33867	France
CS76152	Kelsterbach-4	50.0667	8.5333	Germany
CS76136	Got-7	51.5338	9.9355	Germany
CS76143	Hovdala-2	NA	NA	Central Asia
CS76106	C24	41.25	-8.45	Portugal
CS28812	WAR	41.7302	-71.2825	USA
CS76088	Alc-0	40.31	-3.22	Spain
CS76150	Kas-1	35	77	India
CS76124	Duk	49.1	16.2	Czech Rep.
CS28369	Jl-3	49.2	16.6166	Czech Rep.
CS76140	Hi-0	52	5	Netherlands
CS28633	PHW-33	52.25	4.5667	Netherlands
CS28013	Alst-1	54.8	-2.4333	UK
CS28017	An-2	51.2167	4.4	Belgium
CS28018	Ang-0	50.3	5.3	Belgium
CS28049	Ann-1	45.9	6.13028	France
CS28091	Boot-1	54.4	-3.2667	UK
CS76101	Br-0	49.2	16.6166	Czech Rep.
CS76114	Ct-1	37.3	15	Italy
CS76129	Fei-0	40.5	-8.32	Portugal
CS76135	Ge-0	46.5	6.08	Switzerland
CS76139	Gy-0	49	2	France
CS76145	Hs-0	52.24	9.44	Germany
CS76153	Kin-0	44.46	-85.37	USA
CS76168	Lip-0	50	19.3	Poland
CS76173	Lm-2	48	0.5	France
CS76137	Gr-1	47	15.5	Austria
CS28394	Kl-5	50.95	6.9666	Germany
CS28495	Mnz-0	50.001	8.26664	Germany
CS28210	Do-0	50.7224	8.2372	Germany
CS76103	Bu-0	50.5	9.5	Germany
CS76127	Est-1	58.3	25.3	RUS
CS28326	Gr-5	47	15.5	Austria
CS28336	Ha-0	52.3721	9.73569	Germany
CS28729	Sei-0	46.5438	11.5614	Italy
CS28650	Pog-0	49.2655	-123.206	Canada
CS28201	Da(1)-12	NA	NA	Czech Rep.
CS76133	Ga-0	50.3	8	Germany
CS76174	Lom1-1	56.09	13.9	Sweden
CS28732	Sg-1	47.6667	9.5	Germany
CS76176	Lp2-2	49.38	16.81	Czech Rep.
CS76148	JEA	43.6833	7.33333	France
CS76166	Liarum	55.95	13.85	Sweden
CS76084	11PNA4.101	42.0945	-86.3253	USA
CS76085	328PNA054	42.0945	-86.3253	USA
CS28053	Ba-1	56.5459	-4.79821	UK
CS76107	CAM-16	48.2667	-4.58333	France
CS76108	CAM-61	48.2667	-4.58333	France
CS76111	CIBC-17	51.4083	-0.6383	UK
CS28163	Co-2	40.12	-8.25	Portugal
CS28165	Co-4	40.12	-8.25	Portugal
CS76113	Col-0	38.3	-92.3	USA
CS28193	Com-1	49.416	2.823	France
CS28181	CSHL-5	40.8585	-73.4675	USA
CS28200	Da-0	49.8724	8.65081	Germany
CS28208	Di-1	47	5	France
CS76119	DraIV 1-14	49.4112	16.2815	Czech Rep.
CS76120	DraIV 1-5	49.4112	16.2815	Czech Rep.
CS76122	DraIV 6-16	49.4112	16.2815	Czech Rep.
CS76123	DraIV 6-35	49.4112	16.2815	Czech Rep.
CS28236	Ep-0	50.1721	8.38912	Germany
CS28252	Fi-1	50.5	8.0167	Germany
CS28268	Fr-4	50.1102	8.6822	Germany
CS28274	Ga-2	50.3	8	Germany
CS76134	Gd-1	53.5	10.5	Germany
CS28277	Ge-1	46.5	6.08	Switzerland
CS28282	Go-0	51.5338	9.9355	Germany
CS28332	Gu-1	50.3	8	Germany
CS76144	HR-5	51.4083	-0.6383	UK
CS76146	HSm	49.33	15.76	Czech Rep.
CS76149	Ka-0	47	14	Austria
CS76154	Kno-18	41.2816	-86.621	USA
CS28419	Kr-0	51.3317	6.55934	Germany
CS28423	Krot-2	49.631	11.5722	Germany
CS76158	LAC-5	47.7	6.81667	France
CS76160	LDV-14	48.5167	-4.06667	France
CS76162	LDV-34	48.5167	-4.06667	France
CS76163	LDV-58	48.5167	-4.06667	France
CS28457	Li-5:2	50.3833	8.0666	Germany
CS28459	Li-6	50.3833	8.0666	Germany
CS28461	Li-7	50.3833	8.0666	Germany
CS76165	LI-OF-095	40.7777	-72.9069	USA
CS76169	Lis-1	56	14.7	Sweden
CS76172	LL-0	41.59	2.49	Spain
CS76179	Lz-0	46	3.3	France
CS76181	MIB-15	47.3833	5.31667	France
CS28527	Nc-1	48.6167	6.25	France
CS28550	NFC-20	51.4083	-0.6383	UK
CS28575	Nw-2	50.5	8.5	Germany
CS22689	RRS-10	41.5609	-86.4251	USA
CS28713	RRS-7	41.5609	-86.4251	USA
CS28720	S96	NA	NA	UNK
CS28725	Sav-0	49.1833	15.8833	Czech Rep.
CS28734	Sh-0	51.6832	10.2144	Germany
CS28800	Ven-1	52.0333	5.55	Netherlands
CS28833	Wt-3	52.3	9.3	Germany
